# Supplementary material for: Estimating front-wave velocity of infectious diseases: a simple, efficient method applied to bluetongue
Source: Vet Res. 2011 Apr 20;42(1):60. doi: 10.1186/1297-9716-42-60 (PMC3090993; doi:10.1186/1297-9716-42-60)
Supplement: Additional file 1 — Description of the row standardized spatial weights matrix with the neighbourhood distance of 80 km. [file 1297-9716-42-60-S1.TXT]

The weights matrix W with the row standardised scheme and a neighbourhood distance of 80 km.

nb80.w
Characteristics of weights list object:
Neighbour list object:
Number of regions: 10994 
Number of nonzero links: 6819240 
Percentage nonzero weights: 5.641889 
Average number of links: 620.2692 
Link number distribution:

   1    2    3    4    5    7    8    9   10   15   26   29   30   38   51   56 
   2    2    2    4    1    2    1    1    1    1    1    2    1    1    1    2 
  59   62   63   65   67   70   72   76   81   84   85   86   87   88   89   92 
   1    1    2    1    1    1    1    3    1    1    2    1    2    2    4    2 
  93   94   97   99  100  104  105  106  107  108  109  110  111  112  113  114 
   2    2    6    1    1    2    1    2    1    2    2    1    1    2    1    1 
 116  117  118  119  120  122  123  124  125  126  127  128  129  130  132  134 
   1    1    2    2    2    3    1    2    4    1    1    4    2    4    1    4 
 135  136  137  138  139  140  141  142  143  144  145  146  147  148  149  150 
   1    2    2    2    3    2    4    4    2    1    3    2    4    5    4    3 
 151  152  153  154  155  156  157  158  159  160  161  162  163  164  165  166 
   1    3    5    3    3    3    3    4    6    1    3    1    3    4    2    2 
 167  168  169  170  171  172  173  174  175  176  177  178  179  180  181  183 
   5    2    8    4    4    5    1    3    2    6    4    4    5    4    1    5 
 184  185  186  187  188  189  190  191  192  193  194  195  196  197  198  199 
   5    5    5    1    3    3    3    5    3    3    1    2    3    5    4   10 
 200  201  202  203  204  205  206  207  208  209  210  211  212  213  214  215 
   2    7    7    2    6    3    3    3    5    5    3    4    5    6    5    3 
 216  217  218  219  220  221  222  223  224  225  226  227  228  229  230  231 
   6    4    6    2    4    8    8    7    3    4    3    4    3    6    5    3 
 232  233  234  235  236  237  238  239  240  241  242  243  244  245  246  247 
   4    4    3    4    3    6    4    3    5    6    3    5    5    4    8    7 
 248  249  250  251  252  253  254  255  256  257  258  259  260  261  262  263 
   7    9    4    6    9    5   12    9    4    6    5    6    6    5    6    1 
 264  265  266  267  268  269  270  271  272  273  274  275  276  277  278  279 
  11    5    4    8    5    4    6    5    4    5    6    6    8    7   10    6 
 280  281  282  283  284  285  286  287  288  289  290  291  292  293  294  295 
   5    6    4    4    6    5    2    9    5    5    9    4    2   12   10    6 
 296  297  298  299  300  301  302  303  304  305  306  307  308  309  310  311 
   7    9    5   12    5    4    7   13    5    4    3    7    8   11   10   12 
 312  313  314  315  316  317  318  319  320  321  322  323  324  325  326  327 
   6    4    3   12    8   11   10   10    7    5    8    6    5    5    6    6 
 328  329  330  331  332  333  334  335  336  337  338  339  340  341  342  343 
   7   12   12   10    8    7    7    8    6    3    2    4   13    9    7   15 
 344  345  346  347  348  349  350  351  352  353  354  355  356  357  358  359 
  10   10    8   10    7   11    8    4   15    9    9   11    9    7    8   14 
 360  361  362  363  364  365  366  367  368  369  370  371  372  373  374  375 
  11    9   11   16    9    9    8   15    7    7   17   11   13    9    8    4 
 376  377  378  379  380  381  382  383  384  385  386  387  388  389  390  391 
  10   10   14   15   20   15   14   11   19   16   21   17   15   26    9   16 
 392  393  394  395  396  397  398  399  400  401  402  403  404  405  406  407 
  14   14   20   12   22   13   19   12   17   15   18   11   14   15   14   11 
 408  409  410  411  412  413  414  415  416  417  418  419  420  421  422  423 
  23   10   10   17   15   17    9   13   12   13   11   17   17   10   11   12 
 424  425  426  427  428  429  430  431  432  433  434  435  436  437  438  439 
  20   12   19   10   13   24   12   13   19   10   19   17   16    9   14   16 
 440  441  442  443  444  445  446  447  448  449  450  451  452  453  454  455 
  16    8   17   15   17   15   18   12   14   19    9   22   15   14    8   16 
 456  457  458  459  460  461  462  463  464  465  466  467  468  469  470  471 
  15   18   18   12   13   21   10   19   17   25   12   19   14    8   17   22 
 472  473  474  475  476  477  478  479  480  481  482  483  484  485  486  487 
  13   21   15   15   20   10   16   19   12   16   18   21   18   16   17   15 
 488  489  490  491  492  493  494  495  496  497  498  499  500  501  502  503 
  24   19   17   17   13   19   21   24   23   26   19   16   18   34   20   23 
 504  505  506  507  508  509  510  511  512  513  514  515  516  517  518  519 
  17   33   19   23   17   25   16   21   27   25   19   26   22   24   27   20 
 520  521  522  523  524  525  526  527  528  529  530  531  532  533  534  535 
  18   25   28   16   26   25   28   26   21   25   29   15   24   15   23   26 
 536  537  538  539  540  541  542  543  544  545  546  547  548  549  550  551 
  16   16   20   14    9   17   17   17   18    8   17   25   17   18   19   18 
 552  553  554  555  556  557  558  559  560  561  562  563  564  565  566  567 
  12   12   11   23   11   10   20   16   10    9   19   23   17   17   13   21 
 568  569  570  571  572  573  574  575  576  577  578  579  580  581  582  583 
  13   13   18   14   13   12   17   17   12   11    9   12   19   10   15   17 
 584  585  586  587  588  589  590  591  592  593  594  595  596  597  598  599 
  17   11    8   16   14   19   19   20    7    9    7   12   17   22   16   14 
 600  601  602  603  604  605  606  607  608  609  610  611  612  613  614  615 
  16   13   10   16    9   21   12   18   11   13   12   10   15   15   16   12 
 616  617  618  619  620  621  622  623  624  625  626  627  628  629  630  631 
  13   20   17   16   24   13   16   14   13   20   12   12   12   16   18   15 
 632  633  634  635  636  637  638  639  640  641  642  643  644  645  646  647 
  11   15   20    8    8   15   22   20   17   18   20   18   16   13   13   15 
 648  649  650  651  652  653  654  655  656  657  658  659  660  661  662  663 
  14   17   17   24   18   19   15   24   14   22   24   16   23   22   28   29 
 664  665  666  667  668  669  670  671  672  673  674  675  676  677  678  679 
  19   19   11   24   16   26   25   21   18   16   16   14   16   24   18   24 
 680  681  682  683  684  685  686  687  688  689  690  691  692  693  694  695 
  18    9   23    6   17   21   24   23   18   12   24   12   21   22   26   15 
 696  697  698  699  700  701  702  703  704  705  706  707  708  709  710  711 
  27   13   16   18   20   24   19   32   25   24   29   22   11   11   25   23 
 712  713  714  715  716  717  718  719  720  721  722  723  724  725  726  727 
  17   18   32   30   30   21   24   22   30   29   26   15   23   19   13   23 
 728  729  730  731  732  733  734  735  736  737  738  739  740  741  742  743 
  18   25   21   20   22   22   26   20   20   16   16   19   20   15   18   22 
 744  745  746  747  748  749  750  751  752  753  754  755  756  757  758  759 
  22   12   16   24   15   17   17   21    8   12   18   12   20   10   12   13 
 760  761  762  763  764  765  766  767  768  769  770  771  772  773  774  775 
  12    8   11   15   13   18   20   14   16    8   20   20    8   13   13   19 
 776  777  778  779  780  781  782  783  784  785  786  787  788  789  790  791 
  10   22   19   15   17   15   12   23   13   15   10   11   16   25   17    8 
 792  793  794  795  796  797  798  799  800  801  802  803  804  805  806  807 
  12    7    8   11    9    7   12   11   11    3    7   12   10   10   14    8 
 808  809  810  811  812  813  814  815  816  817  818  819  820  821  822  823 
   8    8    8    8   10    2    9    9    6    9    9   10   12   10   10   11 
 824  825  826  827  828  829  830  831  832  833  834  835  836  837  838  839 
  13    8    8   10   12   13   11    6   10   14    7    7   11   10    6    5 
 840  841  842  843  844  845  846  847  848  849  850  851  852  853  854  855 
   8    9    8    6    9   10    8   13    5   13    7    7   11   11    7    6 
 856  857  858  859  860  861  862  863  864  865  866  867  868  869  870  871 
   6    6   16    6    7    8   14    2    5   10    6    3    6    2   10    9 
 872  873  874  875  876  877  878  879  880  881  882  883  884  885  886  887 
   9    6    4   11   12    5    6   12   17    9    5   11    4    4    5    8 
 888  889  890  891  892  893  894  895  896  897  898  899  900  901  902  903 
   6   12   11    3    4    5    9    2    7    3    8    4    7   12    6   11 
 904  905  906  907  908  909  910  911  912  913  914  915  916  917  918  919 
   3    9   10    4    6    7    6    6    7    5   11    5    3   10    9    5 
 920  921  922  923  924  925  926  927  928  929  930  931  932  933  934  935 
   8   13    4    4    4    6   10    6   12    5   10    8   12    8    6   12 
 936  937  938  939  940  941  942  943  944  945  946  947  948  949  950  951 
  10   11    7    4   10    9   12   15    6   12   15   16   11   11    8   11 
 952  953  954  955  956  957  958  959  960  961  962  963  964  965  966  967 
   9   17    2   12   10   13   10    7    9   10    3    9    9    8    9    6 
 968  969  970  971  972  973  974  975  976  977  978  979  980  981  982  983 
  11    2    4    7    4   10    6    6    7   12   10    5    7    7    8    4 
 984  985  986  987  988  989  990  991  992  993  994  995  996  997  998  999 
   4    9    9    5    3    4    8    8    6    4    6   12    5    6    6    5 
1000 1001 1002 1003 1004 1005 1006 1007 1008 1009 1010 1011 1012 1013 1014 1015 
   7    7    9    8   11    8    4    6    5    3    5    7    8    7    2    8 
1016 1017 1018 1019 1020 1021 1022 1023 1024 1025 1026 1027 1028 1029 1030 1031 
   5    4    9    4   13   10   13    8   10    8   10   14   11    8    6    7 
1032 1033 1034 1035 1036 1037 1038 1039 1040 1041 1042 1043 1044 1045 1046 1047 
   9    9    3    2    3   11    6    3    4    2    2    4    1    1    3    1 
1048 1049 1050 1051 1052 1053 1054 1055 1056 1059 1060 1061 1062 1063 1064 1065 
   3    2    1    2    5    1    2    1    3    1    1    2    2    3    2    1 
1066 1067 1068 1069 1070 1071 1072 1073 1074 1075 1076 1077 1078 1079 1080 1083 
   3    1    2    2    3    1    1    2    1    1    1    3    2    2    2    3 
1084 1085 1086 1087 1088 1089 1090 1091 1092 1093 1095 1096 1097 1098 1099 1100 
   3    1    1    2    2    1    3    2    1    2    2    2    3    1    1    2 
1101 1102 1104 1105 1106 1107 1108 1109 1110 1111 1112 1113 1115 1117 1118 1119 
   2    2    2    1    2    1    2    2    2    3    1    1    3    1    2    1 
1120 1121 1122 1123 1124 1125 1127 1128 1129 1130 1131 1132 1133 1134 1136 1137 
   2    3    3    1    4    6    3    1    3    3    2    1    2    2    3    1 
1138 1139 1141 1143 1144 1145 1146 1147 1148 1149 1150 1151 1152 1153 1155 1156 
   1    2    3    1    2    2    1    2    1    3    3    2    1    3    2    1 
1157 1159 1160 1162 1163 1164 1165 1166 1167 1168 1170 1172 1173 1175 1176 1178 
   2    2    3    1    3    4    2    1    1    1    1    2    2    2    4    1 
1179 1180 1182 1183 1185 1186 1187 1188 1189 1190 1191 1192 1193 1194 1195 1196 
   1    4    2    1    1    1    1    3    1    2    1    1    1    1    3    1 
1198 1200 1201 1202 1204 1205 1206 1207 1208 1211 1212 1213 1214 1215 1216 1217 
   2    2    1    1    1    1    2    1    1    1    2    1    1    4    1    1 
1219 1220 1221 1223 1224 1226 1227 1229 1230 1231 1232 1233 1234 1235 1237 1238 
   1    1    1    3    1    3    3    3    5    2    1    1    2    2    1    2 
1239 1240 1241 1242 1243 1244 1245 1246 1248 1250 1251 1252 1254 1255 1256 1257 
   2    2    2    1    1    5    2    4    2    1    2    1    2    2    1    2 
1258 1259 1260 1262 1263 1264 1265 1267 1269 1270 1275 
   2    1    1    2    2    1    1    1    1    1    1 
   
2 least connected regions:
762 1214 with 1 link
1 most connected region:
7662 with 1275 links

Weights style: W 
Weights constants summary:
      n        nn    S0       S1       S2
W 10994 120868036 10994 50.33428 44242.29


This table reports the number of neighbours situated in a 80 km radius for each of the 10,994 municipalities.
card(nb80)
    [1]  732  665  775  668  620  620  637  659  615  659  573  745  548  620  592  620  693  634  651  650  582  771  625  564  592  542  757  696  683  721  554  737
   [33]  625  591  682  701  636  607  570  558  628  596  705  526  655  532  630  590  610  693  710  579  646  708  563  533  675  597  622  782  677  591  574  639
   [65]  566  627  602  721  582  620  582  609  654  692  774  690  600  611  615  605  659  591  591  627  572  526  643  667  791  764  663  779  679  591  623  601
   [97]  706  657  640  633  652  673  572  531  759  572  568  647  670  751  649  798  649  726  786  705  638  673  658  639  791  739  750  612  739  625  572  661
  [129]  616  683  604  694  658  630  582  766  730  645  641  614  758  751  779  630  619  700  612  521  713  655  686  598  746  669  684  579  625  765  583  766
  [161]  624  552  715  632  687  819  909  586  953  958  703  551  898  846  875  879  943  513  401  260  935  896 1040  910  675  611  920  937  811  948  812  905
  [193]  775  297  621  921 1011 1038  975  319 1037  956  908  950  966  933  795  415  306  973  945  915  311  742  747  930  992  744  952  380  866  939  943  926
  [225]  451  921  914  925  952  316  825  722  905  223  589  832  938  806  765  955  331  270  356  965  626  812  950  948  340  268  308  936  951  403  894  957
  [257]  961  414  943  958  649  873  743  898  517  289  337  876  481  804  948  318  623  941  913  942  680  949  970  937  946  928  568  918  933  330  352  237
  [289]  932  926  990  264  299  976  928 1030  322  921  797  458  945  362  902  973  896  945  919 1001  943  975  992  901  245  880  947  980  921  951  916  935
  [321]  488 1031  943  940 1027  950  953  942  858  724  934  982  946 1067  952  955  947  923  956  890 1037  947  957  931  935  941  750  931  665  943  952  940
  [353]  930  746  495  936  959  926  931  937  700  909  802  772  896  919  302  918  946  956 1020  943  772  978  948  803  947  912  922  937  564  783  942  976
  [385]  947  940  853  766  956  940  885  827  991  963  254  315  958  529  283  272  959  912  604  942  660  483  949  736  955  951  547  677  288  828  370  889
  [417]  953  924  682  965  943  288  247  917  544  832  914  917  926  958  898  942  870  275  955  795  946  944  711 1049  713  990  805  830  347  943  942  957
  [449]  768  946  968  932  930  943  949  935  917  958  870  946  947  950  995  944  397  466  948  961  943  719  943  900  299  949  837  949  684  921  880  754
  [481]  481  950  952  872 1026  960 1000  474  497  820  957  352  903  950  930  944  570  955  891  947  959  377  730  939  871  979  945  953  929  729  618  715
  [513]  949  660  932  227  926  942 1056  936  945  323  385  240  265  951  835  500  598  430  871  953  940  442  958  873  455  949  949  947  644  922  874  947
  [545]  901  780  528  774  624  783  513  588  532  541  570  774  532  672  654  677  749  630  584  630  603  645  529  484  613  580  515  779  567  663  506  659
  [577]  600  622  653  599  785  601  613  685  467  789  723  782  576  589  574  600  634  595  662  694  729  645  644  676  572  560  713  495  587  521  591  609
  [609]  619  710  621  694  754  624  658  700  674  657  511  719  596  646  573  550  662  550  615  646  489  778  637  760  738  502  765  547  645  667  576  759
  [641]  481  619  747  567  637  684  549  673  510  624  554  671  597  777  664  720  772  637  741  595  546  633  702  638  581  595  564  635  767  643  481  564
  [673]  568  628  674  701  743  494  643  577  671  623  549  636  488  536  771  791  577  744  721  573  556  690  652  670  562  756  729  507  638  689  629  629
  [705]  533  596  784  514  703  696  621  770  613  597  606  686  724  590  630  738  553  692  650  657  669  632  527  664  699  584  608  612  705  557  741  591
  [737]  480  538  697  748  706  600  574  600  658  656  482  700  562  535  604  530  586  502  639  538  597   29   56   51    3    1  344  207  463  296  180  331
  [769]  396  351  386  377  265  183  371  471  385  435  547  192  373  280  382  380  449  359  241  222  339  530  457  214  188  341  496  246  383  483  460  349
  [801]  341  518  522  197  189  253  422  171  321  352  320  299  293  290  283  208  167  471  267  371  439  550  299  501  318  411  320  558  834  684  746  719
  [833]  653  759  659  789  866  873  710  715  687  703  847  717  679  883  738  828  781  641  872  720  702  662  706  720  839  700  721  711  642  717  913  757
  [865]  841  706  712  643  672  711  707  733  694  841  679  816  671  803  663  647  911  876  809  652  882  719  712  713  729  750  721  716  643  858  704  710
  [897]  661  709  640  760  823  716  701  718  708  724  860  875  739  737  522  707  775  908  671  678  702  745  662  716  798  553  736  768  739  718  729  716
  [929]  802  777  745  715  628  715  625  802  655  867  798  641  862  794  860  737  703  617  857  807  821  705  648  718  705  745  783  719  764  637  880  666
  [961]  831  622  707  865  636  536  703  933  617  711  903  500  651  687  711  669  835  625  881  747  651  888  826  712  675  734  749  748  738  734  751  900
  [993]  678  667  703  858  766  641  644  888  579  722  721  617  712  669  765  722  792  858  846  718  720  708  780  788  735  806  672  865  646  725  843  700
 [1025]  742  652  673  663  720  864  821  714  640  657  853  711  720  617  807  741  776  822  617  654  733  716  690  714  679  724  743  766  875  724  758  717
 [1057]  658  770  784  680  853  828  778  718  753  844  769  706  705  685  817  799  653  687  715  685  630  756  809  860  728  619  631  852  720  633  767  614
 [1089]  711  737  751  669  807  896  656  762  942  737  811  768  914  742  879  785  928  889  722  630  658  677  761  737  901  884  710  734  685  855  731  711
 [1121]  753  724  633  721  751  693  718  933  741  648  683  758  773  860  699  720  714  647  723  718  841  774  788  836  847  655  714  685  707  871  831  754
 [1153]  682  719  744  730  696  829  777  693  857  717  728  639  660  705  787  744  789  745  734  727  729  622  780  725  749  695  713  941  656  754  800  696
 [1185]  712  694  799  903  660  704  764  701  670  719  682  771  654  612  597  680  732  726  662  677  732  650  811  724  730  847  743  666  722    1  434  456
 [1217]  410  402  416  490  410  403  484  474  430  496  267  474  481  371  489  413  437  491  443  332  436  434  409  462  407  392  402  446  408  425  402  443
 [1249]  470  391  293  444  468  449  405  428  413  398  463  463  511  419  458  342  412  411  436  483  430  426  398  474  388  397  465  448  429  420  400  345
 [1281]  281  433  420  464  391  412  422  433  287  372  285  436  409  351  465  476  449  377  423  251  275  410  431  389  439  386  368  379  391  512  470  317
 [1313]  359  441  456  467  385  434  492  443  429  444  389  360  475  425  432  460  479  453  496  508  318  331  325  247  129  219  261  164  186  234   86  425
 [1345]  152  347  177  134  342  146  232  207  274  141  199  112  349  251  294  335  176  296  317  372  343  320  216  122  255  165  252  368  305  199  315  213
 [1377]  193  172  313  278  315  315  250  213  348  249  268  293  201  398  148  170  183  197  169  299  334  201  315  221  330  169  349  443  253  185  237  281
 [1409]  177  370  225  441  446  257  511  436  293  423  557  383  366  290  482  370  446  394  389  495  245  277  457  601  502  422  335  617  432  278  509  641
 [1441]  380  517  458  353  345  352  363  369  471  225  300  311  443  445  275  642  251  442  349  231  368  436  340  365  497  355  426  470  602  389  352  315
 [1473]  458  471  363  620  345  436  456  448  461  492  539  439  336  265  378  466  426  430  326  555  467  506  393  621  395  443  250  381  292  607  336  471
 [1505]  388  401  389  429  254  334  294  442  465  484  491  429  619  426  485  379  340  586  501  302  415  520  402  516  387  414  602  322  517  614  470  471
 [1537]  605  584  537  642  543  411  594  483  425  596  641  574  642  564  467  553  525  594  694  445  530  616  509  472  396  494  444  400  521  631  654  630
 [1569]  501  514  535  603  527  562  408  496  626  515  568  445  434  593  595  387  565  392  518  541  497  542  514  428  632  519  481  434  567  677  537  535
 [1601]  480  559  408  491  531  418  419  575  590  533  596  587  433  545  621  368  413  619  622  473  539  639  456  631  371  546  383  603  408  413  462  415
 [1633]  501  529  429  587  560  483  495  605  459  471  555  492  417  616  527  586  585  550  566  390  634  579  452  444  573  553  513  443  481  403  380  437
 [1665]  575  515  517  501  558  505  515  598  482  628  425  536  470  640  495  436  463  650  445  609  481  447  517  545  555  498  486  618  512  455  488  496
 [1697]  569  541  378  502  507  523  295  494  352  432  379  475  583  564  458  471  541  552  376  478  240  385  470  569  474  460  505  529  463  299  533  359
 [1729]  423  529  444  509  546  530  395  418  435  510  481  513  378  401  529  558  532  532  516  391  411  487  520  541  510  511  365  508  512  404  583  529
 [1761]  473  500  354  562  358  411  473  320  521  463  498  459  562  406  534  521  493  426  574  490  461  492  478  495  246  354  544  540  364  384  404  559
 [1793]  300  488  522  408  482  466  562  461  491  424  425  493  493  216  255  317  254  104  307  164  306  159  165   88  199  172  148  222  288  130  312  204
 [1825]  291  104  159  276  183  340  202  249  158  159  206  180   62  180  295  142  255  216  290  224  242  273  135  155  169  188  214  124  215  506  158  174
 [1857]  458  307  282  446  203  521  252  423  269  501  413  424  437  465  416  380  542  520  473  370  429  244  273  460  222  244  367  259  436  512  502  470
 [1889]  231  428  273  156  191  292  455  391  264  283  254  311  409  372  487  369  270  236  446  345  348  454  232  257  267  261  254  233  427  463  435  384
 [1921]  395  221  715  726  619  601  650  715  566  714  655  587  680  551  626  608  661  658  574  613  688  721  706  609  671  676  551  658  571  634  622  731
 [1953]  566  663  734  686  642  646  607  636  658  617  567  578  671  609  625  614  705  712  583  685  670  702  633  662  611  726  628  625  603  684  647  693
 [1985]  743  621  686  598  670  701  730  651  651  728  601  650  558  724  708  613  587  608  670  742  625  613  596  672  671  728  610  648  731  662  654  714
 [2017]  682  725  618  703  589  656  694  705  624  630  623  690  721  576  728  704  716  679  588  729  587  730  704  665  697  673  659  673  574  645  668  669
 [2049]  692  619  705  644  664  741  714  690  715  720  574  558  580  722  606  684  662  655  704  692  650  631  601  653  655  566  701  596  573  663  655  654
 [2081]  679  724  696  643  626  717  574  724  650  652  723  663  639  691  584  564  684  678  630  599  698  621  733  654  627  697  726  723  658  607  644  588
 [2113]  729  658  680  738  655  671  721  688  707  700  716  689  677  662  684  676  662  596  591  572  723  722  634  742  711  753  724  683  582  651  596  632
 [2145]  715  703  694  638  716  696  741  689  661  663  655  640  552  497  499  520  526  525  497  528  504  507  538  502  501  528  554  493  516  514  568  534
 [2177]  534  498  534  559  511  535  532  507  532  507  532  562  547  535  530  516  527  496  515  508  501  567  544  508  524  537  498  529  527  580  579  501
 [2209]  524  523  587  493  523  574  535  519  497  530  514  536  522  503  504  549  546  500  494  521  500  517  504  499  547  501  516  516  542  505  513  538
 [2241]  501  506  543  544  549  503  498  505  501  527  529  512  517  526  510  519  508  549  547  548  517  508  498  543  527  539  501  540  524  531  547  535
 [2273]  532  504  543  539  497  532  590  535  521  521  523  524  528  502  546  582  503  496  531  505  550  505  542  521  528  520  531  535  547  519  510  550
 [2305]  519  594  541  501  499  512  543  547  525  498  494  545  511  498  503  501  532  517  524  535  498  496  599  521  528  527  540  511  537  585  605  530
 [2337]  509  528  536  522  548  522  529  578  606  516  525  528  508  541  499  528  497  513  493  534  522  530  529  550  549  493  513  534  570  526  532  523
 [2369]  526  571  593  530  515  527  578  536  598  535  525  545  620  503  525  546  516  585  509  499  525  524  524  516  518  524   38  279  293  260  145  189
 [2401]  297  275  113   92  161  143  152  218  204  195  176  125  134  119  238  168  262  157  248  163  138  305   63  202  148   97  722  672  724  643  703  689
 [2433]  735  665  680  676  744  701  685  598  738  729  598  670  606  669  739  609  667  715  625  720  618  672  717  671  639  712  599  623  670  589  687  732
 [2465]  678  692  652  634  727  686  717  702  719  710  638  700  717  739  711  603  740  641  625  710  725  706  727  590  735  657  703  731  620  686  749  735
 [2497]  728  729  637  694  576  737  595  665  609  740  744  661  682  652  679  718  640  696  692  641  660  606  644  671  722  629  595  722  644  582  710  685
 [2529]  704  602  714  734  623  711  671  727  719  699  573  723  674  724  589  682  721  593  732  628  719  637  747  655  597  584  680  716  697  689  724  732
 [2561]  733  736  724  690  665  637  703  740  614  694  715  716  707  728  650  726  631  625  732  722  730  734  720  734  708  701  704  624  698  713  691  665
 [2593]  686  663  738  728  733  610  709  696  704  747  690  621  695  725  728  597  730  724  740  728  732  646  729  733  740  749  731  722  739  727  717  714
 [2625]  651  743  604  700  648  644  741  735  584  627  719  669  661  621  658  734  657  679  740  710  693  587  721  646  668  735  618  661  731  664  702  611
 [2657]  718  583  591  641  488  511  447  678  678  608  590  564  616  514  561  641  637  665  465  394  427  405  451  464  458  513  415  434  622  422  463  577
 [2689]  537  479  563  525  478  543  538  476  537  526  413  549  481  506  490  511  530  639  443  525  567  588  547  624  491  601  421  565  651  613  464  670
 [2721]  662  495  433  589  511  649  652  589  664  534  424  479  505  458  489  468  665  547  451  668  362  599  326  590  607  373  408  419  640  570  335  620
 [2753]  398  374  682  509  663  495  478  524  672  465  495  506  592  425  529  667  460  676  455  437  522  439  504  629  524  412  426  438  554  506  562  546
 [2785]  417  527  541  626  601  457  367  405  515  472  451  617  371  507  590  660  426  654  660  488  405  559  553  579  501  675  419  556  589  373  417  553
 [2817]  408  563  360  362  462  353  525  583  476  431  512  468  605  505  539  449  409  505  341  408  519  445  568  391  503  541  571  422  526  669  546  434
 [2849]  329  550  444  580  541  583  667  486  424  472  635  657  512  500  405  476  580  386  581  669  384  504  536  448  623  467  429  534  504  426  671  678
 [2881]  420  512  531  555  661  564  662  582  518  655  433  591  615  649  464  657  399  647  627  380  614  390  478  675  513  401  325  567  538  675  551  667
 [2913]  363  674  557  387  353  494  620  519  381  567  666  612  521  343  642  596  477  666  482  589  434  635  528  458  497  500  641  489  600  415  468  475
 [2945]  412  459  315  310  429  421  411  440  496  378  533  345  330  382  400  514  329  324  457  483  443  467  466  370  436  538  473  309  344  418  370  287
 [2977]  351  430  328  442  433  529  391  411  410  420  336  468  448  426  405  416  316  392  374  497  443  322  276  287  536  344  420  344  465  370  347  321
 [3009]  367  314  449  537  425  419  405  388  441  453  363  365  333  391  343  459  318  334  398  464  310  352  340  390  444  477  492  363  393  358  441  431
 [3041]  461  436  451  378  376  399  359  484  403  413  400  404  487  485  345  450  389  471  542  372  319  458  511  492  451  379  380  398  299  426  395  297
 [3073]  451  458  389  303  415  434  433  429  383  380  478  453  450  424  417  341  406  507  355  524   76  139  213  357  302  120  276  432  449   70  120  208
 [3105]  272  177  190  527   30  147  159  476  491  343   29  333  241  454  489  343  411  176  127  154  359  339  287  483  472  344  349  437  333  515  485  204
 [3137]  480  217  367  348  252  297  303  277  354  303  233  230  266  303  362  249  239  285  353  272  352  284  271  290  319  347  254  220  278  378  254  222
 [3169]  264  243  264  465  412  457  462  476  402  493  446  375  490  333  329  403  501  473  434  479  358  422  375  504  485  311  438  405  525  471  436  441
 [3201]  340  476  345  403  327  444  444  471  440  455  428  431  370  539  432  523  448  307  421  327  523  142  291  451  393  412  496  515  447  229  504  426
 [3233]  229  490  349  362    3    4    9   76   56   67    4  171  213  128   89  129  170  159  142  222  179  174  218   87  223  270  287  276  190  230  303   76
 [3265]  262  209   85  141  210  236   84   93  153  148  218  170  330  137  108  236  176  259  203  185   72   97  154  289  106  184  169  262  330  186  330  139
 [3297]  130  255  175  346  242   89  206  224   89  205  352  254  213  169  184  172    7    5    8  487  488  538  586  562  347  424  269  538  607  339  655  452
 [3329]  600  293  517  516  615  590  304  296  343  458  350  409  623  663  527  606  627  510  504  548  585  546  464  481  429  258  406  396  518  551  419  482
 [3361]  637  534  544  539  602  452  484  503  571  435  577  659  478  620  576  505  379  404  549  393  370  382  483  614  643  415  475  560  646  309  608  348
 [3393]  491  551  364  668  640  435  522  546  530  581  342  428  404  516  247  605  575  603  415  579  376  526  558  400  494  430  513  394  437  614  623  598
 [3425]  445  330  515  591  421  652  545  311  532  590  323  463  560  525  507  553  597  510  539  566  343  587  568  596  549  546  309  384  631  289  512  304
 [3457]  277  449  571  393  455  565  639  509  284  461  586  505  500  550  513  465  562  552  454  487  534  587  565  507  318  451  346  546  544  580  491  461
 [3489]  442  590  482  535  362  547  339  530  524  570  502  539  366  460  539  288  526  578  516  536  457  461  303  311  530  453  567  558  411  551  262  563
 [3521]  228  556  217  523  538  497  255  448  457  517  538  563  387  426  244  384  518  208  527  507  509  358  475  519  415  430  461  248  378  427  554  511
 [3553]  469  486  535  519  588  315  379  526  505  383  480  440  312  549  483  314  565  343  505  303  571  429  526  476  564  551  414  273  523  407  485  428
 [3585]  557  251  459  536  435  438  466  479  542  246  464  356  337  549  340  384  565  552  503  417  355  573  497  499  578  386  555  264  442  393  482  515
 [3617]  584  534  582  305  335  321  353  287  303  344  364  268  284  234  249  394  309  412  322  317  415  257  362  393  439  245  304  405  377  254  431  330
 [3649]  328  384  304  411  293  238  346  230  324  308  331  328  318  355  299  266  296  290  264  256  412  369  297  418  373  300  251  380  277  392  294  271
 [3681]  281  267  308  241  456  352  357  677  624  560  583  505  407  502  563  532  658  588  243  501  461  435  526  563  571  564  378  518  629  658  454  678
 [3713]  580  587  398  539  624  485  365  353  296  216  492  347  561  551  533  607  608  553  574  576  386  442  618  599  560  528  638  506  669  497  346  673
 [3745]  643  469  389  716  614  491  500  470  615  170  476  612  588  302  462  274  578  416  554  648  460  543  578  660  606  396  404  470  355  422  439  599
 [3777]  501  638  537  512  541  536  530  259  514  538  544  504  508  563  440  618  592  248  515  446  598  347  617  373  424  461  513  668  145  485  461  620
 [3809]  439  563  470  549  555  488  488  649  498  601  581  438  570  438  380  439  650  222  240  473  529  334  473  411  384  489  503  600  386  308  563  589
 [3841]  616  479  639  582  364  497  595  255  524  232  428  589  326  329  497  642  594  628  316  340  584  568  724  414  522  482  318  467  419  502  393  529
 [3873]  503  571  515  497  527  519  523  491  461  432  494  503  575  404  490  371  407  541  432  440  504  486  451  411  483  428  398  563  406  501  512  512
 [3905]  509  535  493  530  530  490  558  473  493  400  431  569  496  476  472  396  446  505  427  470  409  552  430  439  494  373  503  387  544  440  508  423
 [3937]  477  379  356  445  410  523  480  514  448  496  442  451  512  537  475  379  379  424  500  465  479  490  484  483  494  376  488  555  486  465  547  555
 [3969]  434  418  503  466  529  396  400  399  393  535  424  488  471  394    7    4  461  367  490  420  169  452  381  438  347  450  231  264  128  407  385  212
 [4001]  460  444  400  429  235  166  425  440  452  163  407  123  167  147  415  202  211  259  408  280  141  128  484  267  507  412  229  374  153  360  394  485
 [4033]  184  408  364  126  464  451  507  446  125  179  215  456  435  252  253  367  440  130  626  734  783  739  780  710  677  727  686  703  785  783  788  701
 [4065]  664  781  786  752  526  735  720  659  774  734  703  733  706  641  688  607  749  692  762  791  785  620  794  642  699  673  676  695  657  770  677  752
 [4097]  716  711  777  753  778  727  789  694  760  754  789  783  698  743  605  787  719  692  725  646  655  631  666  765  610  672  670  647  777  745  695  643
 [4129]  782  721  576  762  678  767  783  695  682  753  645  788  759  570  706  782  703  701  709  672  702  565  651  782  621  715  781  694  742  704  704  788
 [4161]  765  725  722  749  783  787  765  770  780  789  728  737  768  616  599  635  780  733  605  728  701  721  784  780  771  697  697  775  792  784  696  653
 [4193]  698  619  610  729  783  719  711  780  783  703  713  790  707  638  663  745  627  679  758  752  706  786  687  749  619  711  788  716  698  633  589  727
 [4225]  718  677  777  740  791  788  789  669  789  636  757  762  668  744  670  742  766  731  771  747  698  732  728  753  651  783  677  747  725  620  685  625
 [4257]  789  735  702  611  627  790  750  744  660  787  775  677  785  600  542  728  763  685  747  773  774  716  717  716  699  663  744  677  645  590  616  654
 [4289]  716  779  698  616  776  634  714  667  747  609  687  755  684  641  768  778  784  744  710  786  785  603  493  405  470  587  604  407  597  514  542  564
 [4321]  492  453  584  575  361  543  451  380  609  581  617  462  533  496  472  488  531  598  548  409  506  417  542  516  575  332  320  355  559  336  585  438
 [4353]  402  499  384  618  616  601  589  485  551  478  604  508  470  512  363  577  495  525  430  585  326  440  503  295  565  526  579  495  448  475  413  565
 [4385]  489  596  544  493  606  435  625  459  415  585  562  343  551  622  522  439  363  407  513  546  543  561  311  452  386  600  599  388  394  304  513  556
 [4417]  494  451  343  260  298  432  499  247  327  355  426  322  238  392  309  302  282  432  515  269  507  341  246  287  267  309  382  380  242  449  408  247
 [4449]  252  500  173  335  275  246  278  355  388  371  488  384  352  183  388  464  429  452  402  281  444  244  310  267  396  493  469  471  214  330  454  387
 [4481]  359  422  357  420  446  246  298  381  212  332  318  321  229  285  483  260  412  418  344  277  504  487  479  270  480  226  308  258  312  254  469  260
 [4513]  360  517  349  281  279  492  262  222  266  266  243  294  264  464  293  254  453  333  524  406  257  450  371  474  382  350  327  344  534  516  274  320
 [4545]  392  140  179  110  144  198  122  178  112  216  149  166   99  155  185  226  202  201  258   85  199  204  108   88   87  211  187  158  199  154  149  212
 [4577]  150  247  188  486  464  388  558  258  367  215  550  498  445  380  563  534  535  367  216  435  572  276  551  460  389  590  346  570  450  265  421  472
 [4609]  361  377  388  521  583  429  526  396  496  407  477  374  287  562  252  551  503  484  483  279  401  414  518  444  500  526  358  509  425  543  346  515
 [4641]  530  515  346  424  513  391  442  450  290  521  328  462  375  517  562  506  223  469  354  478  287  523  562  544  420  513  464  270  550  391  559  309
 [4673]  276  294  197  309  332  258  130  281  252  361  261  199  172  356  319  255  186  221  234  246  352  321  300  274  191  282  295  315  329  237  184  251
 [4705]  284  378  362  155  309  241  360  306  351  319  317  386  240  275  353  301  198  143  169  316  198  243  327  332  338  367  212  290  151  319  249   63
 [4737]  350  327  218  205  385  475  429  521  452  430  459  503  428  446  448  471  533  417  518  445  598  475  458  455  575  561  567  444  449  429  528  420
 [4769]  625  530  543  608  467  399  500  458  586  502  568  518  574  437  544  505  429  416  540  570  427  437  562  488  552  528  507  563  522  464  513  429
 [4801]  424  629  411  460  382  563  605  435  397  434  395  456  495  521  563  419  446  418  443  442  514  400  464  413  465  467  445  463  575  398  555  444
 [4833]  442  483  487  438  408  387  544  558  413  393  521  548  548  398  400  420  439  531  404  408  486  399  428  401  526  401  171  537  441  361  352  447
 [4865]  418  376  453  515  413  333  107  289  331  221  186  227  352  477  440  424  424  350  294  421  390   92  343  298  284  325  518  414  401  157  225  402
 [4897]  153  549  382  100   94  171  438  376  582  299  280  424  307  156  313  200  413  271  199  365  555  520  575  435  354  630  442  294  274  420  458  370
 [4929]  246  302  386  299  389  310  406  548  374  401  383  612  420  524  326  465  631  388   94  353  399  473  325  555   93  418  610  340  494  416  598  307
 [4961]  629  209  363  329  348  153  330  463  377  382  647  558  345  501  159  196  356  495  178  535  520  354  384  518  379  366  260  537  366  223  412  118
 [4993]  257  488  366  602  128  436  417  117  111  334  466  398  482   97  578  370  508  391  588  444  535  461  305  567  429  428  527  676  714  557  483  714
 [5025]  255  663  411  698  696  426  478  652  535  335  712  569  218  574  468  660  308  565  702  644  427  423  229  720  596  522  646  347  271  268  702  666
 [5057]  631  659  705  627  458  507  416  706  434  436  701  211  221  223  496  446  652  714  824  291  233  431  423  443  648  677  434  714  453  516  479  611
 [5089]  365  827  561  544  500  431  697  495  708  713  229  464  707  256  720  244  386  393  661  715  595  442  733  421  516  717  575  474  629  224  493  201
 [5121]  766  690  603  731  726  420  407  473  713  536  716  279  688  518  714  573  432  435  631  455  206  679  517  744  537  204  714  710  717  705  453  673
 [5153]  324  476  589  569  562  547  547  475  534  514  512  462  538  479  548  512  533  560  525  486  432  544  517  512  531  522  518  489  535  504  554  527
 [5185]  478  478  468  555  561  552  541  547  488  476  471  532  529  479  416  570  451  571  563  516  561  503  556  494  517  449  512  560  491  605  534  530
 [5217]  567  505  523  535  506  543  527  535  499  597  605  419  429  539  490  524  591  563  507  565  498  461  521  440  565  528  491  517  523  552  556  556
 [5249]  501  562  457  525  520  589  528  558  457  509  438  524  554  420  479  509  497  561  549  513  472  449  501  563  515  522  524  555  487  540  575  532
 [5281]  515  501  451  522  442  519  496  489  480  535  525  558  559  531  457  560  474  665  756  810  601  735  634  740  798  716  828  661  607  829  655  710
 [5313]  838  718  580  736  789  734  778  730  614  712  792  657  705  747  789  566  729  573  693  703  820  674  651  555  763  782  644  706  731  736  757  780
 [5345]  819  806  836  712  821  750  829  625  766  822  638  651  764  800  604  727  588  828  741  790  555  777  638  738  622  633  788  818  651  838  597  664
 [5377]  716  580  617  716  794  701  725  721  814  564  720  699  664  576  688  674  773  825  822  694  797  830  828  835  733  821  819  704  849  826  806  680
 [5409]  621  671  696  823  583  648  756  790  787  597  651  656  687  837  746  823  702  821  628  766  788  593  610  604  713  817  704  730  747  686  634  788
 [5441]  822  770  783  795  814  582  681  674  789  677  806  784  715  778  684  640  763  597  674  713  815  658  805  563  833  829  547  689  636  754  825  554
 [5473]  845  736  781  685  707  691  800  759  698  793  826  614  651  734  720  687  630  804  830  775  742  842  758  847  724  736  711  764  735  832  631  773
 [5505]  704  812  827  845  778  687  848  571  626  558  701  784  687  824  750  852  597  580  798  557  799  844  733  572  543  627  798  749  827  750  816  840
 [5537]  757  749  834  830  677  849  827 1024  836  823  991  963  937  693  910  851  769  974  822  991  933 1021  996 1021  951  992 1028  747  899 1019  803  982
 [5569]  806  873  796  820  881  864  903  800  807  861  721  980  969  734  878 1036 1016 1000  739  728 1024 1010 1022  874  946  908  875  902  909  937  779  943
 [5601]  995  954 1012 1004 1021  935  792 1027  809  866  841 1021  868  934  927  966  982  889  898  865  976  957 1005 1016  795  712  980  896  900  680  871 1037
 [5633]  846  979  726  803  978  909  827  946  842  951  933 1018  686  914  977  935  931  879  867  914  775  908  996  792  723  967  897  938  696 1037 1001  706
 [5665] 1013  839  809 1025  807  889  718  887  921  844  815  901  760  957  880  903  695  923  870  968  834  880  851  901  875  930  913  833  755  754  999  864
 [5697]  964  854  837  994  946  955  881  880  961  888  914  989  853  849  926  903  974 1029  906  933  744  904  949  997  699  808  893  876  790  994  936  925
 [5729]  935 1023  838  904 1005  880  924  852  960 1031 1023 1022 1005  980 1022  731  845  906  928  910 1031  795  953  879 1022  982  821  995  987 1008  917  926
 [5761]  944 1018  849 1015  881  756  847  872 1021  995  878 1027 1025 1017 1020  858  711  905  699 1035  960  872 1028  850  773  897  826 1033 1010  814  906  836
 [5793]  700  861  741  795 1021  893  749  862 1024  890 1037  986  775  875  955 1036  955  989  918  911  859  986  936  890  880  917 1038  975  846  901  893 1006
 [5825] 1027  824  726  972  893  932  842  675  765  756  961  965  783  808  866  978  894  946  956  820  695  853 1021  915  852  883  960  886  756 1003  779  918
 [5857]  946  789  705  799  836  976  862  775  941  883  953  868  940  985  875  889  907 1005  833  718  917  661 1011  678  716 1022 1004  662  930  715  912  945
 [5889]  870  829  926 1009  729  814  974  864  775  960  943  967  761  880  853  550  671  661  920  707  639  711  700  789  617  892  905  582  964  818  901  780
 [5921]  726  906  722  741  677  898  802  680  722  966  838  605  739  660  583  777  750  887  976  798  765  739  868  841  767  862  735  603  948  757  729  850
 [5953]  984  926 1002  674  727  793  782  874  837  581  811  693  815  974  956  701  677  905  715  876  709  563  880  667  703  617  808  620  842  762  834  890
 [5985]  682  737  692  942  731  545  718  763  550  803  925  779  918  756  966  947  777  711  837  737  774  804  749  901  801  677  672  676  935  584  715  819
 [6017]  726  698  679  671  827  812  941  890  704  228  138  209  147  105  193  263  134  178  276  168   15  161  140  199  192  200  152  199  158  114  189  125
 [6049]   26  196   81  186   65  167  220  202  221  163  221  183  218  233  118  164  122  240  124  873 1020  778 1014 1007 1023 1028  963  744  814  966  897 1037
 [6081]  837 1007  722  862 1025  906 1012  991  854  958 1028 1012  977 1026  918  853  938 1028  531  974  973  878  938  978 1030  997  870 1017 1025  999  680 1004
 [6113]  752 1001  889  869  880  906  693 1018  649  996  796  796  977  944  739 1028  978  941  931  995  998  762  783  799  946  730  936  990  963  847  684 1006
 [6145]  824 1033  567  668  964  784 1027 1024  789  775  826 1027  914  929  706  900 1033  999  932  932 1032 1034 1023  827 1026 1020 1035  979 1000  987  773  952
 [6177] 1015  981  912  977 1026 1002  967  997  871 1027  822  740 1034  926  953 1018  874  990  953  780  862  971 1039  980  968  850 1016 1003  664  703  876  986
 [6209]  964  785  613  948  804 1002  886  993  799  742  797  998 1008  879 1018  776  862  977 1040  886  981 1022  987  839  839 1037  967 1041  978  941  686  971
 [6241] 1032  936 1027  896  893  953  888  922 1037  968  736  750  995  879  995  985  905  997  807  962  909  994  992  966  770 1026  618  742 1029  763 1043 1019
 [6273] 1017  887 1006  845  881  880  947  918  815  849  965  955 1002  871  753  790 1018  829  696  832  927 1031  875  894  833  791  910  932  642  852  704  777
 [6305]  853  769  951  937  843 1038  994  996 1022  818  678  727  889  679  717  899  729  657  767  950  956 1014 1042  892  921  965  991  975  756  682  982  634
 [6337] 1034 1007  588  975 1033  983  952 1002 1006  513 1023  983 1024  803  829  977  960  958  849 1011  961  951  896 1030 1032 1037 1019  843  940 1015  992  943
 [6369] 1033  928  657  733 1023  970 1004  985 1010 1029  929  955 1007  914  805  650  824  778  972  824  799  865  921  975  947 1020  979  611  771  703  963  859
 [6401]  973 1015 1026 1027  931 1015 1004  951  953  979  783  834  774  829  889  942  825  964  963  618  847  843  732  861  948 1028  986  641 1015 1039  682  904
 [6433]  747 1031  988  682  955 1032 1022  732  894  858  900 1029 1018  991  932  855  996 1005 1017 1037  910  628 1033 1030 1012  760  983  913  818  861  821  707
 [6465]  853  906 1013  973  627  976  679  937  921 1022  883  714  678  700 1004  653  715  547  882  831  919  655  842 1020  952 1026  870  905  938 1032 1013  880
 [6497] 1025  928  873  841  848  821  805  902  806  744  575 1025  913  886  990 1022 1020  977 1024 1007  816 1021  970  870  882  987 1020 1022  737 1032  971 1020
 [6529]  858  984  858  796  966  990  999 1008  754  883 1033  971 1026  851 1033  881  988 1023  761  917 1015  816  981 1027  916 1004  994 1031  933  995  928 1008
 [6561] 1038 1007  945  670  620  810  934 1020  541  766  699  520  781  864  778  817  828  763  862 1012 1005  756 1009  808  766  959  968  648  311  539  463  264
 [6593]  500  584  455  274  449  424  471  470  492  505  518  473  490  501  411  301  329  483  456  268  576  509  472  412  535  369  502  392  572  576  548  562
 [6625]  450  458  455  640  499  447  519  365  558  502  434  405  285  416  495  441  310  524  548  542  492  567  324  530  493  511  534  538  486  602  522  525
 [6657]  402  486  498  483  467  577  464  569  485  479  518  574  476  453  488  520  492  426  562  531  469  655  499  520  599  594  533  550  565  533  465  520
 [6689]  465  547  359  510  479  506  252  504  599  551  444  459  542  506  417  302  395  503  431  606  618  519  496  293  313  503  489  465  406  345  475  471
 [6721]  518  570  474  380  470  524  468  293  429  477  320  481  497  633  293  496  496  620  448  502  329  456  468  470  587  540  538  513  591  423  549  494
 [6753]  620  506 1040  698  834  747 1113  854  818  547  701  824  958  986  955  818  917  725  770  921  825  963  945  846  781  789  632 1071  795  993  720  905
 [6785]  917  847  730  894  725  707  781  851  735  940  649  786  968  962  653  766  883  972  629  863  757  889  895  669  730  835  959  865  568  821 1160  661
 [6817]  883  653  980  727  657  929  833  936  861  716  727  812 1054  790 1066  855  911  617  983  978  873  755  930  899 1012  685  870  957  798  723  745  989
 [6849]  843  679  707  653  683  938 1052  617  890 1075  763 1032  841  721  767  732  747 1175  820  901  772  625  824  994  764  658  998  851  878  903  756 1033
 [6881]  645  881  868  717  652  924 1003 1093  746 1022  736  862  819  971  877  690  770  840  702  698  733  802 1118  809  701  973  756  891  876 1084  906  791
 [6913]  855  929  778  812 1028 1048  866  829  820  767  664  766  857  703  629 1106  833  916  877  903  842  869 1087  847  852  884  763  690  953  665  708  808
 [6945]  696  965 1077  960  898  925  663  948  967  764  565 1000  856  870  879  789  715 1042  748  785  788  935  990  739  704  805  836  696  611  878  911  832
 [6977]  860  844  847  661 1013  833  924 1093  973  845  655  977 1008  954  679  964  911  934  865  932  828  667 1150  789 1009  964  927  985  920  890  831  769
 [7009]  703  871  931  853  754  878  744  915  817  715  721  819  847  725  902  889  774  861  857  971  863  901  745  803  838  854  790  862  751  883  597  695
 [7041]  850  812  770  961 1001 1077  998  830  772 1032  794  830  908  810  961  600 1115  940  868  885  670 1023  831  682  701 1070  829  808 1065 1074  756  960
 [7073]  808  787  942  783  932  953  814  796  776  880  923  731  745  942  790  731  856  830  856  755  804  914  733  937  813  777  820 1040  856  602  910  736
 [7105]  941  871  805  887  732  884  850  822  694  887  762  906  656  876  957  797  956  865  890  811  888  693  945  885  670  720  634  792  945 1092 1024 1110
 [7137]  787  634  687 1016  857  798  848 1018  772  888  801  755  755  740  995  688  736  686  729  673  612  859  769  698  672  694  657  712  749  532  301  607
 [7169]  789  426  454  857  704  880  583  446  744  419  730  569  363  461  752  457  590  525  389  823  707  699  690  485  676  690  786  672  308  712  638  493
 [7201]  754  727  669  688  832  480  660  746  538  496  718  720  567  476  858  587  781  632  612  860  754  610  449  480  569  449  491  408  635  473  340  617
 [7233]  790  528  783  690  262  520  686  660  693  506  551  624  814  566  727  527  580  555  473  357  607  580  534  736  663  770  460  547  643  560  738  603
 [7265]  375  836  572  570  376  579  751  473  658  542  537  401  605  350  476  569  525  380  559  438  673  495  476  358  738  616  479  679  748  439  654  421
 [7297]  506  887  743  688  510  673  694  566  688  587  735  719  652  505  714  818  762  813  735  657  665  820  519  785  763  659  569  664  559  543  735  590
 [7329]  605  521  733  488  747  692  658  545  710  768  805  667  548  694  716  596  763  673  639  566  625  792  495  727  820  600  638  559  715  786  600  630
 [7361]  663  607  531  512  804  575  687  601  705  689  623  674  688  826  496  732  537  538  798  619  799  732  739  620  570  656  746  746  755  597  817  669
 [7393]  525  805  712  690  773  653  576  555  803  706  522  628  825  580  664  682  782  677  534  662  751  768  605  675  775  714  819  799  707  682  489  671
 [7425]  703  614  793  788  711  781  800  709  718  800  709  806  637  558  733  574  623  817  778  761  711  667  741  659  662  690  731  812  527  715  685  733
 [7457]  667  742  567  644  639  797  533  635  497  505  743  580  625  754  697  555  645  593  534  697  603  618  728  806  668  744  719  649  650  675  754  585
 [7489]  681  771  547  748  603  549  710  583  779  668  580  661  756  721  482  751  823  671  609  661  782  590  572  771  620  691  654  638  658  804  705  760
 [7521]  736  638  593  675  706  610  686  721  591  609  739  565  780  642  763  783  549  512  740  650  528  718  802  693  640  589  664  591  706  692  771  507
 [7553]  534  762  534  732  718  778  824  634  655  614  575  696  704  674  822  529  646  780  613  581  789  749  557  727  730  526  524  518  721  723 1125 1252
 [7585] 1254 1163  748  785  902  823  858  877  639  840  671 1012  717  533 1003 1173 1000 1003 1202  583 1030  591  554  826 1078  982  998 1029  909  489  679  505
 [7617]  602 1020 1080 1147 1223 1240  962  872  986 1130 1259 1256  662 1104  590 1223 1239 1257  682  768  523 1001 1194 1204  868  968  927 1070  777 1229  656  634
 [7649]  781 1020 1185 1262 1170 1052  795 1179 1145  806  563  792 1138 1275  853 1244 1090 1031  919 1024 1109 1159 1242 1098  727  875  944 1150  684  912 1162 1115
 [7681]  705 1061  633  812  725 1029  702 1087 1265 1090  908 1190 1134 1004  959  482  957  824 1052 1146 1147  730  830  923  827  836  846  984 1172  995 1139 1260
 [7713] 1137 1021  961 1136 1019  766  879  849  660  858  654 1110  838 1091  949 1230  738  953  920  754  905  685  922 1091 1195 1079 1212  894  914 1086 1068  879
 [7745] 1255 1043 1121  858  858  902  920  939  686 1039 1011  847  936 1220  938 1176 1153 1230 1156 1125  892 1230  985 1010 1232 1011  588 1070  966 1107 1026 1191
 [7777] 1032 1121 1243 1131 1122  765 1027  964  499 1149 1129 1164  953 1046 1129 1083 1255 1046 1188 1230  984 1250 1130  951 1133 1213 1244 1002 1079  972 1206  814
 [7809] 1212 1226  945  538 1064  615 1119 1234  707 1270 1180 1188  680 1254  865  666 1095 1117  882  622 1164 1124 1062 1052  681  920 1048 1018  965  990 1073 1088
 [7841]  705 1159  977 1056  836 1269  884 1048 1052 1160 1028  856  653 1189 1108 1183 1027  759  974  920 1027 1215  957  928  797  760  862  907  530  768  540  647
 [7873] 1186 1084 1190  964 1133 1238  978  946 1069  991  978  921  734  798  750  634 1025  970  785 1124 1168  914 1124 1099 1003 1165  903  588  993  985  900  947
 [7905] 1054  799 1115  563 1246  952 1066  936  932  732  706  852 1157 1143 1100 1267 1112 1172 1230  973  827 1227 1164  729 1211 1215  713  977  671 1004 1002  693
 [7937] 1139 1160 1145  778  511 1104  660  950  680 1046 1127 1066  934  585 1125 1100 1076 1004  779 1163 1038  613  484 1063  839  965 1151  968 1056 1002 1043  819
 [7969] 1167 1263 1180  755  937 1010  729  707 1097  862  875 1051  928 1101  801  999 1111 1165 1178  928  819 1005  953  840  892  605  987 1180  898  583 1246  613
 [8001] 1118 1149 1013  880 1090  932  971  872  648 1134  915  948 1141 1037 1263  815 1001  898  647  945 1012  963  517  804  619  882  939  935  733  651 1235 1245
 [8033] 1173 1206  941 1246 1166  718  875  759  951  717 1131 1144 1245 1085 1229  833 1125 1187  688 1200 1044  490  769 1024 1141  894  840 1097 1227  862 1188  733
 [8065] 1149  930  676  995 1207 1129  793 1108 1030 1068  810 1060 1205  989  894  718  985  758 1153 1151 1121 1176 1124 1038 1229  963  980 1235  836 1246 1244 1223
 [8097] 1101  830  981  844  742  605 1050 1062  559  582  694  821  784  480  925  881  804  747  622  742  688  696  684  570  605  778  652  665  734  758  758  624
 [8129]  686  679  647  717  714  693  680  700  765  734  658  725  645  651  741  700  708  751  774  692  722  712  696  714  743  771  690  748  663  738  780  696
 [8161]  700  694  681  659  692  657  693  718  710  698  734  632  663  751  730  719  714  700  747  643  685  703  695  660  663  735  703  743  724  631  714  699
 [8193]  765  658  769  697  678  766  730  639  747  642  634  670  647  744  751  772  691  731  653  730  708  689  699  733  753  701  690  685  723  703  717  722
 [8225]  709  700  656  716  696  710  721  702  770  785  706  725  688  767  740  701  707  741  708  751  715  750  638  691  609  689  734  719  718  758  706  670
 [8257]  716  676  706  702  732  622  675  667  688  687  763  779  653  694  748  754  679  703  776  674  690  774  672  707  690  706  703  727  710  706  790  713
 [8289]  696  691  775  752  729  787  711  630  692  687  706  771  725  626  603  703  765  705  690  713  656  665  692  693  743  650  686  675  722  684  697  750
 [8321]  704  689  663  738  691  694  727  638  672  695  743  617  641  717  713  696  753  688  771  720  726  694  709  659  693  698  714  662  695  709  644  694
 [8353]  793  695  697  714  702  665  787  670  692  714  716  777  651  788  714  750  675  719  637  759  691  722  765  690  766  720  658  702  751  710  724  688
 [8385]  783  713  754  712  748  714  706  755  639  703  732  679  668  729  678  711  632  643  704  775  682  762  701  651  722  760  722  682    2    2    4  795
 [8417]  617  567  463  906  779  844  571  414  823  466  810  527  331  876  465  409  577  447  412  837  766  764  310  607  472  532  805  583  880  795  638  548
 [8449]  828  311  688  466  649  391  723  835  499  241  408  239  548  389  645  558  425  343  879  389  846  889  823  294  551  288  290  575  521  592  309  857
 [8481]  237  478  482  859  578  453  362  349  507  598  746  817  316  552  429  451  461  447  387  597  512  214  633  440  217  573  299  479  367  406  278  596
 [8513]  837  518  633  516  772  744  699  343  564  755  830  589  310  600  809  282  836  508  606  541  482  232  849  855  665  531  294  741  297  865  474  828
 [8545]  629  512  616  290  249  333  829  764  256  436  489  448  552  390  833  364  773  593  332  751  625  573  368  567  809  520  613  330  465  852  567  688
 [8577]  529  259  157  230  228  172  201  142  384  141  296  361  137  199  360  448  178  235  116  249  759  770  766  779  780  790  716  774  774  751  758  777
 [8609]  727  775  743  740  783  777  784  791  759  788  687  744  775  747  787  780  749  701  640  714  715  775  694  737  782  773  778  767  754  699  714  765
 [8641]  690  779  784  786  770  789  779  777  768  771  760  779  760  771  729  767  755  782  768  756  771  685  770  710  722  767  718  784  768  781  776  768
 [8673]  760  751  661  768  740  785  772  684  703  510  435  529  499  530  531  502  550  422  453  511  546  518  501  515  424  570  547  542  485  548  501  528
 [8705]  564  550  488  517  512  417  519  559  505  494  419  526  532  512  491  486  550  449  544  507  452  511  515  442  537  516  566  519  456  548  503  491
 [8737]  455  442  370  467  473  453  492  505  519  505  528  509  524  543  525  441  455  561  529  442  467  527  524  356  490  416  466  497  455  427  529  540
 [8769]  420  495  514  481  494  511  493  509  509  483  432  514  386  466  474  434  450  510  541  520  411  394  550  489  524  547  508  505  427  508  436  431
 [8801]  389  393  423  518  410  529  509  472  518  413  525  505  495  399  432  473  465  530  414  502  432  536  545  510  510  517  488  448  566  426  482  479
 [8833]  526  510  520  524  439  507  522  546  501  445  506  491  485  508  468  514  527  526  510  452  506  407  518  470  557  533  422  507  502  542  509  486
 [8865]  525  388  461  530  507  515  459  515  513  516  553  558  559  483  488  538  563  406  484  522  513  530  481  529  467  418  463  468  495  391  516  479
 [8897]  509  520  526  408  746  693  770  581  662  768  790  649  695  707  597  704  754  781  734  621  498  511  593  664  681  664  692  512  526  669  652  776
 [8929]  731  638  569  686  652  653  770  615  656  668  736  682  641  785  654  657  787  662  719  734  667  657  642  535  656  667  591  663  619  663  584  713
 [8961]  721  630  764  674  731  645  612  775  792  710  725  572  672  681  734  718  557  647  742  665  609  699  781  649  724  642  666  623  541  751  628  579
 [8993]  660  602  666  571  706  550  746  661  733  615  742  633  644  648  670  641  518  705  789  525  604  530  556  547  687  600  753  746  612  686  679  623
 [9025]  706  628  655  682  669  705  728  757  615  793  658  727  638  680  553  633  642  653  534  649  773  617  543  589  739  613  792  672  637  786  734  670
 [9057]  692  644  668  662  611  704  687  700  715  751  732  793  551  642  669  722  532  652  673  667  631  523  664  574  580  676  655  640  696  505  634  660
 [9089]  739  678  739  758  649  692  580  731  669  644  680  588  532  747  687  634  715  748  662  598  685  601  687  597  526  511  704  698  660  716  703  680
 [9121]  661  651  789  715  701  553  731  591  767  674  549  614  568  761  670  784  655  590  669  667  653  618  778  540  650  633  649  776  647  746  783  662
 [9153]  761  632  708  647  745  642  700  636  665  648  777  716  796  663  580  691  661  762  668  670  651  750  736  662  621  756  660  607  686  657  668  743
 [9185]  647  673  593  692  743  641  705  697  669  768  648  608  786  626  667  527  536  616  616  735  723  587  568  726  639  669  770  607  570  644  668  520
 [9217]  664  639  737  744  647  660  759  736  564  759  766  723  719  659  731  658  765  721  716  639  721  782  720  795  815  696  700  842  837  714  737  595
 [9249]  690  632  800  790  744  840  539  803  815  467  822  638  706  594  598  826  617  777  627  656  730  482  499  629  548  692  724  487  640  477  484  810
 [9281]  678  465  501  773  799  722  454  823  592  581  796  508  535  797  663  746  569  579  781  831  530  761  752  522  790  559  657  761  802  792  788  640
 [9313]  466  777  501  606  810  854  643  608  556  543  756  607  693  505  781  849  840  832  584  522  675  775  769  699  833  557  577  643  567  585  460  489
 [9345]  614  696  785  733  811  512  556  522  734  577  651  746  725  577  476  759  584  828  764  484  564  526  816  653  778  777  847  803  544  852  538  858
 [9377]  832  732  833  811  807  683  811  684  642  832  667  823  666  642  607  850  833  763  690  575  630  751  585  794  495  812  696  844  830  747  753  715
 [9409]  685  800  483  678  756  855  635  612  509  695  522  845  729  776  514  738  667  851  477  837  489  806  820  600  556  833  590  829  599  682  783  622
 [9441]  606  532  844  630  800  835  756  739  723  530  849  743  798  804  820  773  810  521  844  552  738  740  526  622  849  570  851  730  685  843  789  747
 [9473]  783  664  670  703  686  705  820  653  815  536  803  529  632  720  763  567  663  495  519  488  528  845  555  615  576  618  665  763  824  620  720  419
 [9505]  419  366  461  331  446  428  370  474  497  487  451  465  405  502  387  468  368  209  484  486  457  518  410  498  384  408  499  464  400  398  446  411
 [9537]  438  447  490  394  460  486  458  386  447  453  318  379  498  463  326  392  261  456  505  419  323  488  457  457  445  408  471  481  335  484  428  406
 [9569]  457  298  447  494  483  465  455  473  432  518  484  456  489  434  496  507  440  450  317  494  497  501  435  400  397  473  463  506  433  424  511  311
 [9601]  354  484  389  392  278  473  514  167  443  419  395  371  312  399  361  355  463  256  286  284  322  451  438  446  527  403  439  482  433  515  459  328
 [9633]  493  477  434  343  342  465  309  420  328  316  403  434  410  501  364  505  394  193  341  448  359  365  294  354  419  264  493  372  277  379  424  462
 [9665]  445  413  494  315  449  303  451  452  475  303  381  484  459  431  490  370  435  239  319  381  410  381  235  340  303  429  409  223  338  257  329  475
 [9697]  471  401  452  349  402  311  400  299  465  238  185  385  341  424  359  445  496  210  345  342  469  269  519  476  509  455  194  485  379  386  399  443
 [9729]  422  392  662  329  402  518  248  503  394  153  132  323  161  387  145  412  438  210  534  542  435  455  487  473  396  371  440  652  421  376  241  571
 [9761]  497  416  618  494  663  519  390  253  685  184  513  467  631  439  150  645  727  297  205  461  663  613  325  667  544  361  472  169  176  162  400  440
 [9793]  310  156  638  147  653  672  253  468  571  479  608  148  431  433  518  319  191  485  610  167  329  551   59  176  191  317   89  136  217  139  211  249
 [9825]  204  278  259  227   97  149  106   97  383  372  369  367  380  358  394  389  382  372  421  378  371  381  382  359  370  397  386  363  408  400  413  387
 [9857]  389  395  367  343  373  399  398  396  360  397  388  367  385  384  427  388  394  368  307  402  363  366  385  394  386  384  420  401  389  392  331  358
 [9889]  394  363  399  402  394  404  387  350  381  389  397  396  366  389  401  356  389  381  403  382  386  416  386  395  380  391  436  406  382  397  285  396
 [9921]  369  408  387  388  402  398  361  396  390  394  384  344  396  363  414  374  359  406  383  390  398  377  385  380  376  389  296  367  432  379  405  395
 [9953]  387  377  361  396  417  398  359  385  380  374  410  396  389  381  387  342  388  385  386  398  352  372  388  405  424  334  392  404  381  401  393  384
 [9985]  374  372  403  377  386  355  372  381  386  384  396  397  395  378  373  377  349  378  355  360  937 1231  845  992  780  988  883  912 1215  872 1003  928
[10017] 1208  849 1063 1258 1127 1237 1192 1241  825  909 1155 1150 1080 1111  737 1258 1136 1164 1153  883  985  740  770 1096 1073 1051 1000  796 1128 1011  883 1122
[10049] 1028  876  743 1182  766  876  724 1226  981 1005  915  771  918  977  734  949 1248 1004  818 1024  900  911  862 1077  973 1127  966 1157  749  927  789  817
[10081]  986  825  861  919 1176  961 1264 1069 1262 1201  959 1238 1053 1097 1025 1036  967 1041  852  957 1003 1196 1064 1029  946  947  986 1022  985  854 1182  986
[10113]  815  956 1244  829 1072 1102  758  704  901  860  920  848  997  921  846 1176  814  879 1120 1233  778  976  890  995  833  935 1240  845  957  764  677  770
[10145]  969  849  803 1144  824  776  771 1120  993  876 1000  687 1011 1089 1251  850  928 1198 1029 1227 1214  720 1125  894 1049 1106  947 1200  953 1059 1231 1148
[10177] 1155  679 1123 1105 1061  806  899 1224  867 1251  890  742  891  765  960  818  879 1221  977  927  968  719  889  854  968 1226 1234  876 1215 1248  767 1043
[10209] 1021 1088  858 1013  720  870  859 1132 1244 1130  890  981 1257 1111 1055  871  777  886 1219  947  790  931  895  887  866  881 1096  973 1047  845 1152 1175
[10241]  807  934 1016  912  735 1001  686 1136 1239  835  901  753  968  903 1241 1083 1163  819 1083  765  978  877  917  842 1195 1095  770 1195  921 1141  925  956
[10273]  907  756 1084  998  981 1125  757  865  903  930 1102  841  809  957 1026  817 1013  816  982  887  859  930  961  885  751  722  940 1122 1180  982  796 1109
[10305]  946  832 1193  777  822 1217 1216  997  958 1027  841 1078  935 1020 1002  790  794  872  948  800 1045  788 1015  907 1063 1198  877  852  748  752  848  991
[10337] 1028  918   10  109   97  177  192  174  208  125  209  191  146  179  190  201  134  119  160  219  149  136  109  150  181  237  387  213  247  389  279  230
[10369]  381  298  335  362  220  373  248  341  397  348  276  337  383  383  264  344  318  398  261  201  385  245  308  208  402  248  202  197  317  372  255  317
[10401]  315  402  243  364  317  400  365  223  389  265  254  198  363  331  387  383  235  179  340  300  225  329  310  212  396  369  372  393  397  406  391  277
[10433]  332  367  336  175  336  278  404  400  394  180  303  280  391  360  323  370  222  322  267  226  287  357  220  350  355  381  202  360  164  196  408  399
[10465]  397  382  396  396  364  398  237  316  392  334  317  249  310  195  185  278  394  390  370  408  248  403  378  555  474  426  457  555  487  534  406  413
[10497]  432  471  451  430  503  558  569  482  446  423  319  445  396  463  478  426  498  485  429  487  486  454  379  443  474  404  396  413  501  440  568  359
[10529]  395  415  332  477  472  480  475  476  467  521  449  469  418  427  495  515  488  565  408  417  380  487  350  346  498  503  559  439  521  471  409  463
[10561]  505  511  544  521  419  546  537  554  542  467  459  356  457  449  494  532  502  559  385  444  517  432  528  430  359  423  449  362  462  456  491  536
[10593]  510  481  404  456  447  432  376  452  489  417  546  471  465  397  392  522  474  480  475  553  530  505  452  340  484  502  384  527  468  451  423  456
[10625]  437  657  721  635  750  584  649  608  607  634  684  677  671  707  620  611  699  702  674  637  669  574  650  582  639  649  614  749  626  603  687  694
[10657]  745  662  728  577  622  626  691  678  690  676  742  597  599  597  584  613  642  743  610  624  629  736  710  740  702  656  669  661  572  677  720  629
[10689]  666  679  605  714  681  669  681  660  686  740  597  709  626  620  555  579  743  671  704  670  581  742  603  598  659  748  744  673  664  586  591  629
[10721]  612  709  595  603  748  648  701  720  638  691  747  660  707  596  689  657  748  655  743  610  566  725  584  615  624  736  651  715  595  721  711  640
[10753]  663  694  680  750  596  713  721  622  706  620  734  637  573  612  594  662  729  583  681  735  612  676  712  686  642  722  599  646  693  618  672  633
[10785]  736  676  555  735  643  682  736  748  605  580  676  636  589  591  655  650  705  575  693  643  808  729  740  719  720  634  654  695  631  588  760  805
[10817]  662  828  669  651  661  717  861  792  565  667  629  687  750  699  619  717  771  773  670  740  623  618  619  741  738  840  670  806  710  710  720  659
[10849]  732  605  771  737  794  640  800  592  806  643  824  755  794  767  746  668  858  723  662  648  620  679  710  595  764  696  674  497  834  757  517  498
[10881]  514  486  497  515  526  517  527  273  394  425  447  250  316  509  357  522  514  363  509  227  497  303  378  385  505  272  461  323  405  500  214  342
[10913]  504  382  501  279  522  500  363  360  353  490  402  504  513  312  301  490  402  385  489  307  357  328  404  478  495  509  221  478  516  522  508  330
[10945]  283  356  509  532  525  452  250  312  486  524  521  315  389  387  347  457  467  322  467  513  500  401  412  372  207  487  252  431  476  280  311  297
[10977]  295  270  331  314  349  289  348  341  278  297  291  313  319  293  271  295  324  197
